# Supplementary material for: Neuropeptides neurotensin and substance P accelerate diabetic wound healing by modulating immunity and the skin microbiome
Source: Sci Rep. 2026 Feb 17;16:9456. doi: 10.1038/s41598-025-30723-w (PMC13004966; doi:10.1038/s41598-025-30723-w)
Supplement: Supplementary file 2 — Supplementary Material 2 [file 41598_2025_30723_MOESM2_ESM.xlsx]

## Sheet: TS1
Table S1 - Supporting data of statistical analysis of wound area progression over time
one way ANOVA
day	num.df	den.df	statistic	p.value.adj
0	5	NaN	NaN	NaN
2	5	19.1439	8.95813	0.000162
4	5	19.413	5.9489	0.0017
6	5	19.4823	5.98475	0.00163
8	5	19.2719	11.1742	3.67e-05
10	5	19.0633	4.24787	0.00918
welch ANOVA
treatment	adj.r.squared	p.value
ND_NT	0.958183	1.42296e-33
ND_SP	0.938464	1.03812e-29
ND	0.956014	4.55729e-33
DM_NT	0.971872	1.54628e-37
DM_SP	0.940449	4.87896e-30
DM	0.841913	2.90285e-20
post-hoc pairwise t test
	Days
comparisons	2	4	6	8	10
ND_NT.vs.ND_SP	0.9334	0.5884	0.1535	0.6265	0.8138
ND.vs.ND_NT	0.0211	0.017	0.3863	0.0174	0.0619
ND.vs.ND_SP	0.0174	0.0081	0.0446	0.0174	0.0651
ND.vs.DM_NT	0.7152	0.0423	0.1263	0.7077	0.3112
ND.vs.DM_SP	0.2379	0.0423	0.2229	0.3741	0.0651
DM_SP.vs.ND_NT	0.1137	0.9323	0.5572	0.3041	0.8138
DM_SP.vs.ND_SP	0.0634	0.8154	0.4007	0.214	0.9893
DM_NT.vs.DM_SP	0.3124	0.9686	0.9366	0.4321	0.1478
DM_NT.vs.ND_NT	0.0186	0.9323	0.4098	0.0096	0.1478
DM_NT.vs.ND_SP	0.0096	0.8154	0.3843	0.0174	0.1478
DM.vs.DM_NT	0.0473	0.0081	0.0029	0.0017	0.0552
DM.vs.DM_SP	0.0174	0.0081	0.0095	0.0017	0.0275
ND.vs.DM	0.1137	0.219	0.0785	0.0034	0.0619
DM.vs.ND_NT	0.0024	0.0081	0.0099	0.0001	0.0275
DM.vs.ND_SP	0.0024	0.0081	0.0024	0.0001	0.0275

## Sheet: TS2
Table S2 - Supporting data of statistical analysis of immunohistochemistry
ANOVA
cell	num.df	den.df	statistic	p.value.adj
M1	5	41.8525	8.21153	2.25e-05
M2	5	41.8687	11.7124	2.04e-06
CD3	5	41.6938	9.61826	9.22e-06
MPO	5	41.8266	8.43016	2.25e-05
M1/M2	5	41.144	6.61671	0.000133
Pairwise
cells	comparison	p.value
M1	DM_NT.vs.DM	0.00500526
M1	DM_SP.vs.DM	0.00059411
M1	DM_SP.vs.DM_NT	0.394455
M1	ND.vs.DM	0.000354456
M1	ND.vs.DM_NT	0.21393
M1	ND.vs.DM_SP	0.598444
M1	ND_NT.vs.DM	3.13757e-05
M1	ND_NT.vs.DM_NT	0.0155909
M1	ND_NT.vs.DM_SP	0.150993
M1	ND_NT.vs.ND	0.394455
M1	ND_SP.vs.DM	5.57025e-05
M1	ND_SP.vs.DM_NT	0.0548571
M1	ND_SP.vs.DM_SP	0.358105
M1	ND_SP.vs.ND	0.64942
M1	ND_SP.vs.ND_NT	0.576486
M2	DM_NT.vs.DM	0.000170078
M2	DM_SP.vs.DM	3.59116e-06
M2	DM_SP.vs.DM_NT	0.0663956
M2	ND.vs.DM	0.0043772
M2	ND.vs.DM_NT	0.259928
M2	ND.vs.DM_SP	0.0043772
M2	ND_NT.vs.DM	1.85721e-05
M2	ND_NT.vs.DM_NT	0.962145
M2	ND_NT.vs.DM_SP	0.0488821
M2	ND_NT.vs.ND	0.1893
M2	ND_SP.vs.DM	1.85721e-05
M2	ND_SP.vs.DM_NT	0.673927
M2	ND_SP.vs.DM_SP	0.110698
M2	ND_SP.vs.ND	0.110698
M2	ND_SP.vs.ND_NT	0.673927
M1/M2	DM_NT.vs.DM	0.00216603
M1/M2	DM_SP.vs.DM	0.000484247
M1/M2	DM_SP.vs.DM_NT	0.0796029
M1/M2	ND.vs.DM	0.00171356
M1/M2	ND.vs.DM_NT	0.824208
M1/M2	ND.vs.DM_SP	0.114314
M1/M2	ND_NT.vs.DM	0.000484247
M1/M2	ND_NT.vs.DM_NT	0.0796029
M1/M2	ND_NT.vs.DM_SP	0.89828
M1/M2	ND_NT.vs.ND	0.11085
M1/M2	ND_SP.vs.DM	0.000484247
M1/M2	ND_SP.vs.DM_NT	0.11085
M1/M2	ND_SP.vs.DM_SP	0.824208
M1/M2	ND_SP.vs.ND	0.173286
M1/M2	ND_SP.vs.ND_NT	0.824208
CD3	DM_NT.vs.DM	0.00197715
CD3	DM_SP.vs.DM	8.06971e-05
CD3	DM_SP.vs.DM_NT	0.0982786
CD3	ND.vs.DM	8.06971e-05
CD3	ND.vs.DM_NT	0.0982786
CD3	ND.vs.DM_SP	0.839824
CD3	ND_NT.vs.DM	2.1806e-05
CD3	ND_NT.vs.DM_NT	0.00214347
CD3	ND_NT.vs.DM_SP	0.0982786
CD3	ND_NT.vs.ND	0.204109
CD3	ND_SP.vs.DM	7.4241e-05
CD3	ND_SP.vs.DM_NT	0.0402225
CD3	ND_SP.vs.DM_SP	0.691706
CD3	ND_SP.vs.ND	0.862185
CD3	ND_SP.vs.ND_NT	0.184897
MPO	DM_NT.vs.DM	0.0597381
MPO	DM_SP.vs.DM	0.00111196
MPO	DM_SP.vs.DM_NT	0.0795621
MPO	ND.vs.DM	0.000676049
MPO	ND.vs.DM_NT	0.0391288
MPO	ND.vs.DM_SP	0.498416
MPO	ND_NT.vs.DM	3.94285e-05
MPO	ND_NT.vs.DM_NT	0.000933423
MPO	ND_NT.vs.DM_SP	0.0391288
MPO	ND_NT.vs.ND	0.195159
MPO	ND_SP.vs.DM	0.000676049
MPO	ND_SP.vs.DM_NT	0.0423493
MPO	ND_SP.vs.DM_SP	0.685366
MPO	ND_SP.vs.ND	0.685366
MPO	ND_SP.vs.ND_NT	0.063518

## Sheet: TS3
Table S3 - Supporting data of statistical analysis of microbiota differences between ND and DM mice
Genus level
Wilcoxon test
Genus	p_value	real_BH_FDR	BH_FDR
Actinobacteria_unclassified	7.39602e-07	1.66411e-05	7.39602e-07
Micrococcaceae_unclassified	7.39602e-07	1.66411e-05	7.39602e-07
Staphylococcus	8.15152e-05	0.00122273	8.15152e-05
Lactobacillus	0.000201172	0.00226318	0.000201172
Aldex
Genus	diff.btw	diff.win	effect	wi.ep	wi.eBH	association
Aerococcaceae_unclassified	-10.9976	5.48929	-1.98375	7.04933e-07	2.30981e-05	diabetic
Aerococcus	-8.46392	5.49518	-1.51861	2.30721e-05	0.000392755	diabetic
Staphylococcus	-4.80551	4.28281	-1.03773	0.000167739	0.00241755	diabetic
Deseq
Genus	baseMean	log2FoldChange	lfcSE	stat	pvalue	padj	association
Aerococcaceae_unclassified	637.432	-13.5333	1.08217	-12.5057	6.95143e-36	2.9196e-34	diabetic
Aerococcus	147.003	-11.4162	1.11495	-10.2391	1.32397e-24	2.78034e-23	diabetic
Staphylococcus	8247.01	-5.14429	0.890639	-5.77596	7.65171e-09	9.75411e-08	diabetic
Weissella	28.1081	-9.03141	1.57254	-5.74321	9.28963e-09	9.75411e-08	diabetic
Corynebacterium	100.617	-7.23506	1.58865	-4.55421	5.25821e-06	4.4169e-05	diabetic
Enterobacteriaceae_unclassified	12.7824	-7.891	2.73185	-2.88852	0.00387057	0.027094	diabetic
PERMANOVA
Df	SumsOfSqs	MeanSqs	F.Model	R2	Pr(>F)
1	2.44358	2.44358	23.5552	0.51707	0.000999001
22	2.28224	0.103738		0.48293
23	4.72582			1
Genus	top.coef
Staphylococcus	4058.5
Aerococcaceae_unclassified	318
Micrococcaceae_unclassified	-301.25
Actinobacteria_unclassified	-269.875
Lactobacillus	-222.375
Aerococcus	72.5833
Corynebacterium	52.7917
Listeria	-30.75
Weissella	19.5
Bacteria_unclassified	-19.4167
Streptococcus	-18.2083
Lachnospiraceae_NK4A136_group	-16.1667
Blautia	-15.0417
Lachnospiraceae_unclassified	-14.5833
Eggerthellaceae_unclassified	13.2083
OTU level
Wilcoxon
OTU	Genus	p_value	real_BH_FDR	BH_FDR
Otu00002	Micrococcaceae_unclassified	7.39602e-07	4.36365e-05	7.39602e-07
Otu00004	Actinobacteria_unclassified	7.39602e-07	4.36365e-05	7.39602e-07
Otu00008	Aerococcaceae_unclassified	1.02689e-05	0.000302933	1.02689e-05
Otu00018	Aerococcus	1.02689e-05	0.000302933	1.02689e-05
Otu00020	Actinobacteria_unclassified	3.57359e-05	0.000666575	3.57359e-05
Otu00108	Staphylococcus	3.67164e-05	0.000666575	3.67164e-05
Otu00037	Staphylococcus	4.35244e-05	0.000666575	4.35244e-05
Otu00001	Staphylococcus	4.51916e-05	0.000666575	4.51916e-05
Otu00086	Micrococcaceae_unclassified	6.81506e-05	0.000872842	6.81506e-05
Otu00151	Actinobacteria_unclassified	7.39696e-05	0.000872842	7.39696e-05
Otu00087	Actinobacteria_unclassified	0.000237044	0.00250674	0.000237044
Otu00134	Micrococcaceae_unclassified	0.000254922	0.00250674	0.000254922
Otu00267	Aerococcaceae_unclassified	0.00037601	0.00323144	0.00037601
Otu00235	Aerococcaceae_unclassified	0.000383392	0.00323144	0.000383392
Otu00115	Lactobacillaceae_unclassified	0.000430865	0.00324293	0.000430865
Otu00155	Actinobacteria_unclassified	0.000447849	0.00324293	0.000447849
Otu00283	Micrococcaceae_unclassified	0.000467201	0.00324293	0.000467201
Otu00090	Lactobacillaceae_unclassified	0.000555165	0.0034948	0.000555165
Otu00280	Staphylococcus	0.000562723	0.0034948	0.000562723
Otu00187	Staphylococcus	0.0006151	0.00358905	0.0006151
Otu00135	Micrococcaceae_unclassified	0.000638729	0.00358905	0.000638729
Otu00169	Staphylococcus	0.000677584	0.00363432	0.000677584
Otu00198	Lactobacillus	0.000840413	0.00416855	0.000840413
Otu00231	Lactobacillus	0.00084784	0.00416855	0.00084784
Otu00364	Aerococcus	0.00106513	0.0046501	0.00106513
Otu00315	Aerococcus	0.00108047	0.0046501	0.00108047
Otu00044	Weissella	0.00108433	0.0046501	0.00108433
Otu00011	Lactobacillus	0.00110341	0.0046501	0.00110341
Otu00070	Lactobacillus	0.00133817	0.00544498	0.00133817
Otu00003	Lactobacillus	0.00148906	0.00585695	0.00148906
Otu00121	Staphylococcus	0.00157454	0.00599343	0.00157454
Otu00010	Corynebacterium	0.00203475	0.00750312	0.00203475
Otu00228	Staphylococcus	0.00212738	0.00760698	0.00212738
Otu00266	Staphylococcus	0.00255277	0.00884811	0.00255277
Otu00223	Staphylococcus	0.00262444	0.00884811	0.00262444
Otu00091	Lactobacillus	0.00281118	0.00921441	0.00281118
Otu00096	Micrococcaceae_unclassified	0.00378085	0.0120578	0.00378085
Otu00178	Micrococcaceae_unclassified	0.0044384	0.0137824	0.0044384
Otu00005	Lactobacillus	0.00509828	0.0154256	0.00509828
Otu00271	Lactobacillaceae_unclassified	0.00545048	0.0160789	0.00545048
Otu00029	Lactobacillus	0.00590143	0.0169846	0.00590143
Otu00254	Weissella	0.0070327	0.0197585	0.0070327
Otu00182	Micrococcaceae_unclassified	0.00736547	0.0202122	0.00736547
Otu00248	Lactobacillus	0.0103213	0.0276799	0.0103213
Otu00076	Micrococcaceae_unclassified	0.0136786	0.0358685	0.0136786
Otu00083	Lactobacillaceae_unclassified	0.0151314	0.0388154	0.0151314
Otu00131	Actinobacteria_unclassified	0.0163764	0.0403823	0.0163764
Otu00333	Enterobacteriaceae_unclassified	0.0164267	0.0403823	0.0164267
Otu00183	Micrococcaceae_unclassified	0.0197701	0.0476096	0.0197701
Aldex
OTU	diff.btw	diff.win	effect	wi.ep	wi.eBH	Genus
Otu00008	-11.3499	4.35977	-2.59853	5.77814e-09	2.27274e-07	Aerococcaceae_unclassified
Otu00018	-9.14547	4.39779	-2.05424	2.88907e-07	9.23705e-06	Aerococcus
Otu00037	-6.59103	3.42536	-1.95744	1.745e-06	4.58508e-05	Staphylococcus
Otu00108	-6.01589	3.29271	-1.80102	1.89061e-05	0.000267154	Staphylococcus
Otu00001	-6.46599	5.64879	-1.38454	1.41565e-06	4.10911e-05	Staphylococcus
Otu00121	-4.52302	3.20191	-1.36776	5.61115e-05	0.000755004	Staphylococcus
Otu00235	-5.43113	4.09856	-1.31978	0.000519045	0.00399732	Aerococcaceae_unclassified
Otu00187	-4.57395	3.26502	-1.31801	8.00215e-05	0.000955842	Staphylococcus
Otu00169	-4.67024	3.64425	-1.16412	0.000742335	0.00569906	Staphylococcus
Otu00010	-7.79573	6.2847	-1.11572	0.0041202	0.0264599	Corynebacterium
Otu00044	-6.0273	5.27998	-1.05579	0.00713816	0.0394798	Weissella
Otu00223	-4.04226	3.55114	-1.02943	0.00135106	0.0104059	Staphylococcus
Otu00280	-4.00949	3.74783	-0.995704	0.00147444	0.00984686	Staphylococcus
Otu00228	-4.20221	3.75488	-0.984875	0.00162598	0.0119415	Staphylococcus
Otu00266	-3.71087	3.5219	-0.964899	0.00180313	0.0124626	Staphylococcus
Otu00267	-4.78118	4.72283	-0.964025	0.00471177	0.0284898	Aerococcaceae_unclassified
Otu00315	-4.45199	4.49568	-0.908982	0.00843514	0.0459923	Aerococcus
Otu00364	-4.19395	4.37176	-0.894112	0.00790004	0.0452302	Aerococcus
Deseq
OTU	baseMean	log2FoldChange	lfcSE	stat	pvalue	padj	Genus	genus_otu
Otu00008	586.432	-13.4976	1.01541	-13.2928	2.54994e-40	2.26944e-38	Aerococcaceae_unclassified	Aerococcaceae_unclassified_Otu00008
Otu00018	130.36	-11.3271	1.05695	-10.7168	8.48947e-27	3.77781e-25	Aerococcus	Aerococcus_Otu00018
Otu00108	17.9075	-7.45761	0.780924	-9.54972	1.30046e-21	3.85802e-20	Staphylococcus	Staphylococcus_Otu00108
Otu00235	7.58688	-7.2146	0.939697	-7.67758	1.6212e-14	3.60716e-13	Aerococcaceae_unclassified	Aerococcaceae_unclassified_Otu00235
Otu00187	8.13761	-5.76671	0.824174	-6.99696	2.61581e-12	4.65615e-11	Staphylococcus	Staphylococcus_Otu00187
Otu00169	9.69264	-6.26556	0.916889	-6.8335	8.28685e-12	1.22922e-10	Staphylococcus	Staphylococcus_Otu00169
Otu00037	47.0665	-5.90276	0.876744	-6.73259	1.66674e-11	2.11914e-10	Staphylococcus	Staphylococcus_Otu00037
Otu00228	6.39848	-5.94198	0.910194	-6.52826	6.65385e-11	7.40241e-10	Staphylococcus	Staphylococcus_Otu00228
Otu00280	4.28858	-5.12789	0.817303	-6.27415	3.5154e-10	3.47634e-09	Staphylococcus	Staphylococcus_Otu00280
Otu00044	24.0587	-8.89181	1.50799	-5.89647	3.71366e-09	3.30515e-08	Weissella	Weissella_Otu00044
Otu00121	13.3761	-4.51122	0.785528	-5.74291	9.30645e-09	7.52976e-08	Staphylococcus	Staphylococcus_Otu00121
Otu00364	3.20189	-5.96847	1.05008	-5.6838	1.31731e-08	9.77005e-08	Aerococcus	Aerococcus_Otu00364
Otu00266	4.64162	-4.66265	0.833222	-5.59593	2.19448e-08	1.50237e-07	Staphylococcus	Staphylococcus_Otu00266
Otu00267	7.18257	-7.12898	1.27813	-5.57765	2.43786e-08	1.54978e-07	Aerococcaceae_unclassified	Aerococcaceae_unclassified_Otu00267
Otu00315	4.92734	-6.5797	1.18876	-5.53493	3.11359e-08	1.8474e-07	Aerococcus	Aerococcus_Otu00315
Otu00001	7009.31	-5.29808	1.05893	-5.00326	5.63703e-07	3.1356e-06	Staphylococcus	Staphylococcus_Otu00001
Otu00223	7.52719	-4.31334	0.87797	-4.91286	8.97564e-07	4.69901e-06	Staphylococcus	Staphylococcus_Otu00223
Otu00010	94.9872	-7.20315	1.56401	-4.60558	4.11325e-06	2.03378e-05	Corynebacterium	Corynebacterium_Otu00010
Otu00254	2.94415	-5.86519	1.45376	-4.03451	5.47171e-05	0.000256306	Weissella	Weissella_Otu00254
Otu00040	31.8527	-6.49048	1.92113	-3.37847	0.000728917	0.00324368	Eggerthellaceae_unclassified	Eggerthellaceae_unclassified_Otu00040
Otu00045	10.0491	-7.62861	2.94752	-2.58814	0.00964952	0.0408956	Enterobacteriaceae_unclassified	Enterobacteriaceae_unclassified_Otu00045
PERMANOVA
Df	SumsOfSqs	MeanSqs	F.Model	R2	Pr(>F)
1	2.84142	2.84142	32.0047	0.592628	0.000999001
22	1.95319	0.0887812		0.407372
23	4.7946			1
OTU	top.coef
Otu00001	0.283821
Otu00002	-0.0844093
Otu00004	-0.0774202
Otu00003	-0.0562213
Otu00008	0.0390398
Otu00005	-0.0248652
Otu00006	-0.0194927
Otu00007	-0.00891588
Otu00018	0.00815181
Otu00010	0.00678475
Otu00023	-0.00548375
Otu00009	-0.00490221
Otu00014	-0.0048774
Otu00020	-0.00446923
Otu00019	-0.00361334

## Sheet: TS4
Table S4 - Supporting data of statistical analysis of microbiota alpha diversity
diabetic_status	treatment	alpha_diversity_mesure	p.value.adj
non_diabetic	before	Chao1	0.0519
non_diabetic	before	InvSimpson	5.92e-06
non_diabetic	before	Observed	0.00677
non_diabetic	before	Shannon	1.04e-05
non_diabetic	after	Chao1	0.977
non_diabetic	after	InvSimpson	0.977
non_diabetic	after	Observed	0.663
non_diabetic	after	Shannon	0.977
diabetic	before	Chao1	0.0519
diabetic	before	InvSimpson	5.92e-06
diabetic	before	Observed	0.00677
diabetic	before	Shannon	1.04e-05
diabetic	after	Chao1	0.977
diabetic	after	InvSimpson	0.977
diabetic	after	Observed	0.663
diabetic	after	Shannon	0.977
diabetic_status	treatment_group	wound	alpha_diversity_mesure	p.value.adj
non_diabetic	before	before	Chao1	0.267
non_diabetic	before	before	Chao1	1
non_diabetic	before	before	Chao1	0.0591
non_diabetic	NT	after	Chao1	0.686
non_diabetic	SP	after	Chao1	0.686
non_diabetic	CT	after	Chao1	1
diabetic	before	before	Chao1	0.267
diabetic	before	before	Chao1	1
diabetic	before	before	Chao1	0.0591
diabetic	NT	after	Chao1	0.686
diabetic	SP	after	Chao1	0.686
diabetic	CT	after	Chao1	1
non_diabetic	before	before	InvSimpson	0.0571
non_diabetic	before	before	InvSimpson	0.0381
non_diabetic	before	before	InvSimpson	0.0591
non_diabetic	NT	after	InvSimpson	0.686
non_diabetic	SP	after	InvSimpson	0.457
non_diabetic	CT	after	InvSimpson	1
diabetic	before	before	InvSimpson	0.0571
diabetic	before	before	InvSimpson	0.0381
diabetic	before	before	InvSimpson	0.0591
diabetic	NT	after	InvSimpson	0.686
diabetic	SP	after	InvSimpson	0.457
diabetic	CT	after	InvSimpson	1
non_diabetic	before	before	Observed	0.686
non_diabetic	before	before	Observed	0.0381
non_diabetic	before	before	Observed	0.0591
non_diabetic	NT	after	Observed	0.686
non_diabetic	SP	after	Observed	0.457
non_diabetic	CT	after	Observed	1
diabetic	before	before	Observed	0.686
diabetic	before	before	Observed	0.0381
diabetic	before	before	Observed	0.0591
diabetic	NT	after	Observed	0.686
diabetic	SP	after	Observed	0.457
diabetic	CT	after	Observed	1
non_diabetic	before	before	Shannon	0.0571
non_diabetic	before	before	Shannon	0.0381
non_diabetic	before	before	Shannon	0.0591
non_diabetic	NT	after	Shannon	0.686
non_diabetic	SP	after	Shannon	0.457
non_diabetic	CT	after	Shannon	1
diabetic	before	before	Shannon	0.0571
diabetic	before	before	Shannon	0.0381
diabetic	before	before	Shannon	0.0591
diabetic	NT	after	Shannon	0.686
diabetic	SP	after	Shannon	0.457
diabetic	CT	after	Shannon	1
diabetic_status	treatment_group	wound	alpha_diversity_mesure	p.value.adj
non_diabetic	NT	after	Chao1	1
non_diabetic	SP	after	Chao1	0.875
non_diabetic	CT	after	Chao1	1
diabetic	NT	after	Chao1	0.333
diabetic	SP	after	Chao1	1
diabetic	CT	after	Chao1	0.625
non_diabetic	NT	after	InvSimpson	0.833
non_diabetic	SP	after	InvSimpson	0.5
non_diabetic	CT	after	InvSimpson	1
diabetic	NT	after	InvSimpson	0.333
diabetic	SP	after	InvSimpson	0.167
diabetic	CT	after	InvSimpson	0.25
non_diabetic	NT	after	Observed	0.833
non_diabetic	SP	after	Observed	0.5
non_diabetic	CT	after	Observed	1
diabetic	NT	after	Observed	0.333
diabetic	SP	after	Observed	0.167
diabetic	CT	after	Observed	0.625
non_diabetic	NT	after	Shannon	0.833
non_diabetic	SP	after	Shannon	0.5
non_diabetic	CT	after	Shannon	1
diabetic	NT	after	Shannon	0.625
diabetic	SP	after	Shannon	0.167
diabetic	CT	after	Shannon	0.25

## Sheet: TS5
Table S5 - Supporting data of statistical analysis of microbiota beta diversity
PERMANOVA
	Df	SumOfSqs	R2	F	Pr(>F)
	7	5.443	0.51136	5.9801	0.0004
Residual	40	5.201	0.48864	NA	NA
Total	47	10.644	1	NA	NA
Pairwise
	CT, ND Before vs. After
	Df	SumOfSqs	R2	F	Pr(>F)
var	1	0.18287	0.263318	2.14463	0.0571
Residual	6	0.511615	0.736682	NA	NA
Total	7	0.694485	1	NA	NA
	NT, ND Before vs. After
	Df	SumOfSqs	R2	F	Pr(>F)
	1	0.212424	0.244702	1.94389	0.0605
	6	0.655667	0.755298	NA	NA
	7	0.868091	1	NA	NA
	SP, ND Before vs. After
	Df	SumOfSqs	R2	F	Pr(>F)
	1	0.129668	0.129779	0.894803	0.6886
	6	0.869477	0.870221	NA	NA
	7	0.999145	1	NA	NA
	CT, DM Before vs. After
	Df	SumOfSqs	R2	F	Pr(>F)
	1	0.544197	0.398985	3.98312	0.0818
	6	0.819756	0.601015	NA	NA
	7	1.36395	1	NA	NA
	NT, DM Before vs. After
	Df	SumOfSqs	R2	F	Pr(>F)
	1	0.461061	0.2654	2.16771	0.0299
	6	1.27617	0.7346	NA	NA
	7	1.73723	1	NA	NA
	SP, DM Before vs. After
	Df	SumOfSqs	R2	F	Pr(>F)
	1	0.626093	0.636714	10.5159	0.0256
	6	0.357227	0.363286	NA	NA
	7	0.98332	1	NA	NA
	CT, ND Before vs. DM After
	Df	SumOfSqs	R2	F	Pr(>F)
	1	0.454349	0.3176	2.7925	0.056
	6	0.976218	0.6824	NA	NA
	7	1.43057	1	NA	NA
	NT, ND Before vs. DM After
	Df	SumOfSqs	R2	F	Pr(>F)
	1	0.359285	0.223426	1.72624	0.0588
	6	1.24879	0.776574	NA	NA
	7	1.60807	1	NA	NA
	SP, ND Before vs. DM After
	Df	SumOfSqs	R2	F	Pr(>F)
	1	0.222402	0.256937	2.07468	0.0603
	6	0.643187	0.743063	NA	NA
	7	0.865588	1	NA	NA
	ND After NT vs. DM After CT
	non_diabetic_NT_non_diabetic_saline.Df	non_diabetic_NT_non_diabetic_saline.SumOfSqs	non_diabetic_NT_non_diabetic_saline.R2	non_diabetic_NT_non_diabetic_saline.F	non_diabetic_NT_non_diabetic_saline.Pr..F.
	1	0.0836105	0.0895702	0.590294	0.8551
	6	0.849853	0.91043	NA	NA
	7	0.933463	1	NA	NA
	ND After NT vs. DM Before
	non_diabetic_NT_diabetic_ct.Df	non_diabetic_NT_diabetic_ct.SumOfSqs	non_diabetic_NT_diabetic_ct.R2	non_diabetic_NT_diabetic_ct.F	non_diabetic_NT_diabetic_ct.Pr..F.
	1	1.94735	0.66714	28.0598	0.0006
	14	0.971603	0.33286	NA	NA
	15	2.91896	1	NA	NA
	ND After NT vs. DM After NT
	non_diabetic_NT_diabetic_NT.Df	non_diabetic_NT_diabetic_NT.SumOfSqs	non_diabetic_NT_diabetic_NT.R2	non_diabetic_NT_diabetic_NT.F	non_diabetic_NT_diabetic_NT.Pr..F.
	1	0.262186	0.220247	1.69475	0.1113
	6	0.928231	0.779753	NA	NA
	7	1.19042	1	NA	NA
	ND After NT vs. DM After SP
	non_diabetic_NT_diabetic_SP.Df	non_diabetic_NT_diabetic_SP.SumOfSqs	non_diabetic_NT_diabetic_SP.R2	non_diabetic_NT_diabetic_SP.F	non_diabetic_NT_diabetic_SP.Pr..F.
	1	0.419573	0.461807	5.14842	0.0294
	6	0.488973	0.538193	NA	NA
	7	0.908546	1	NA	NA
	ND After NT vs. DM After CT
	non_diabetic_NT_diabetic_saline.Df	non_diabetic_NT_diabetic_saline.SumOfSqs	non_diabetic_NT_diabetic_saline.R2	non_diabetic_NT_diabetic_saline.F	non_diabetic_NT_diabetic_saline.Pr..F.
	1	0.314655	0.230945	1.80178	0.2899
	6	1.04781	0.769055	NA	NA
	7	1.36247	1	NA	NA
	ND After SP vs. ND After CT
	non_diabetic_SP_non_diabetic_saline.Df	non_diabetic_SP_non_diabetic_saline.SumOfSqs	non_diabetic_SP_non_diabetic_saline.R2	non_diabetic_SP_non_diabetic_saline.F	non_diabetic_SP_non_diabetic_saline.Pr..F.
	1	0.0449322	0.0407591	0.254946	0.9406
	6	1.05745	0.959241	NA	NA
	7	1.10238	1	NA	NA
	ND After SP vs. DM Before
	non_diabetic_SP_diabetic_ct.Df	non_diabetic_SP_diabetic_ct.SumOfSqs	non_diabetic_SP_diabetic_ct.R2	non_diabetic_SP_diabetic_ct.F	non_diabetic_SP_diabetic_ct.Pr..F.
	1	1.83394	0.608647	21.7733	0.0011
	14	1.1792	0.391353	NA	NA
	15	3.01314	1	NA	NA
	ND After SP vs. DM After NT
	non_diabetic_SP_diabetic_NT.Df	non_diabetic_SP_diabetic_NT.SumOfSqs	non_diabetic_SP_diabetic_NT.R2	non_diabetic_SP_diabetic_NT.F	non_diabetic_SP_diabetic_NT.Pr..F.
	1	0.290681	0.203771	1.53552	0.1371
	6	1.13583	0.796229	NA	NA
	7	1.42651	1	NA	NA
	ND After SP vs. DM After SP
	non_diabetic_SP_diabetic_SP.Df	non_diabetic_SP_diabetic_SP.SumOfSqs	non_diabetic_SP_diabetic_SP.R2	non_diabetic_SP_diabetic_SP.F	non_diabetic_SP_diabetic_SP.Pr..F.
	1	0.513668	0.424435	4.42454	0.0297
	6	0.696571	0.575565	NA	NA
	7	1.21024	1	NA	NA
	ND After SP vs. DM After CT
	non_diabetic_SP_diabetic_saline.Df	non_diabetic_SP_diabetic_saline.SumOfSqs	non_diabetic_SP_diabetic_saline.R2	non_diabetic_SP_diabetic_saline.F	non_diabetic_SP_diabetic_saline.Pr..F.
	1	0.349395	0.217718	1.66987	0.2359
	6	1.25541	0.782282	NA	NA
	7	1.6048	1	NA	NA
	ND After CT vs. DM Before
	non_diabetic_saline_diabetic_ct.Df	non_diabetic_saline_diabetic_ct.SumOfSqs	non_diabetic_saline_diabetic_ct.R2	non_diabetic_saline_diabetic_ct.F	non_diabetic_saline_diabetic_ct.Pr..F.
	1	1.80659	0.589796	20.1293	0.0009
	14	1.25649	0.410204	NA	NA
	15	3.06308	1	NA	NA
	ND After CT vs. DM After NT
	non_diabetic_saline_diabetic_NT.Df	non_diabetic_saline_diabetic_NT.SumOfSqs	non_diabetic_saline_diabetic_NT.R2	non_diabetic_saline_diabetic_NT.F	non_diabetic_saline_diabetic_NT.Pr..F.
	1	0.295377	0.195809	1.46091	0.1179
	6	1.21312	0.804191	NA	NA
	7	1.50849	1	NA	NA
	ND After CT vs. DM After SP
	non_diabetic_saline_diabetic_SP.Df	non_diabetic_saline_diabetic_SP.SumOfSqs	non_diabetic_saline_diabetic_SP.R2	non_diabetic_saline_diabetic_SP.F	non_diabetic_saline_diabetic_SP.Pr..F.
	1	0.428739	0.35651	3.32416	0.0292
	6	0.77386	0.64349	NA	NA
	7	1.2026	1	NA	NA
	ND After CT vs. DM After CT
	non_diabetic_saline_diabetic_saline.Df	non_diabetic_saline_diabetic_saline.SumOfSqs	non_diabetic_saline_diabetic_saline.R2	non_diabetic_saline_diabetic_saline.F	non_diabetic_saline_diabetic_saline.Pr..F.
	1	0.344523	0.205413	1.55109	0.3108
	6	1.3327	0.794587	NA	NA
	7	1.67722	1	NA	NA
	ND Before vs. DM After NT
	diabetic_ct_diabetic_NT.Df	diabetic_ct_diabetic_NT.SumOfSqs	diabetic_ct_diabetic_NT.R2	diabetic_ct_diabetic_NT.F	diabetic_ct_diabetic_NT.Pr..F.
	1	0.957455	0.417679	10.0417	0.001
	14	1.33487	0.582321	NA	NA
	15	2.29232	1	NA	NA
	ND Before vs. DM After SP
	diabetic_ct_diabetic_SP.Df	diabetic_ct_diabetic_SP.SumOfSqs	diabetic_ct_diabetic_SP.R2	diabetic_ct_diabetic_SP.F	diabetic_ct_diabetic_SP.Pr..F.
	1	0.860983	0.490144	13.4587	0.0011
	14	0.895611	0.509856	NA	NA
	15	1.75659	1	NA	NA
	ND Before vs. DM After CT
	diabetic_ct_diabetic_saline.Df	diabetic_ct_diabetic_saline.SumOfSqs	diabetic_ct_diabetic_saline.R2	diabetic_ct_diabetic_saline.F	diabetic_ct_diabetic_saline.Pr..F.
	1	0.594203	0.290046	5.71959	0.0182
	14	1.45445	0.709954	NA	NA
	15	2.04865	1	NA	NA
	DM After NT vs. DM After SP
	diabetic_NT_diabetic_SP.Df	diabetic_NT_diabetic_SP.SumOfSqs	diabetic_NT_diabetic_SP.R2	diabetic_NT_diabetic_SP.F	diabetic_NT_diabetic_SP.Pr..F.
	1	0.209253	0.197131	1.4732	0.0533
	6	0.852238	0.802869	NA	NA
	7	1.06149	1	NA	NA
	DM After NT vs. DM After CT
	diabetic_NT_diabetic_saline.Df	diabetic_NT_diabetic_saline.SumOfSqs	diabetic_NT_diabetic_saline.R2	diabetic_NT_diabetic_saline.F	diabetic_NT_diabetic_saline.Pr..F.
	1	0.109941	0.072281	0.467475	0.9435
	6	1.41108	0.927719	NA	NA
	7	1.52102	1	NA	NA
	DM After SP vs. DM After CT
	diabetic_SP_diabetic_saline.Df	diabetic_SP_diabetic_saline.SumOfSqs	diabetic_SP_diabetic_saline.R2	diabetic_SP_diabetic_saline.F	diabetic_SP_diabetic_saline.Pr..F.
	1	0.176563	0.15375	1.0901	0.4066
	6	0.971818	0.84625	NA	NA
	7	1.14838	1	NA	NA

## Sheet: TS6
Table S6 - Supporting data of statistical analysis of microbiota differential abundance after treatment
treatment	otu_name	diabetic_status	genus_otu	log2FoldChange	association
NT	Otu00001	non_diabetic	Staphylococcus_Otu00001	12.4659	before
NT	Otu00006	non_diabetic	Listeria_Otu00006	-12.625	after
CT	Otu00008	diabetic	Aerococcaceae_unclassified_Otu00008	8.2977	before
NT	Otu00008	diabetic	Aerococcaceae_unclassified_Otu00008	9.30629	before
NT	Otu00001	diabetic	Staphylococcus_Otu00001	6.80286	before
NT	Otu00010	diabetic	Corynebacterium_Otu00010	7.50686	before
NT	Otu00018	diabetic	Aerococcus_Otu00018	6.98523	before
SP	Otu00018	diabetic	Aerococcus_Otu00018	7.84968	before
SP	Otu00001	diabetic	Staphylococcus_Otu00001	3.03027	before
SP	Otu00008	diabetic	Aerococcaceae_unclassified_Otu00008	8.81815	before
SP	Otu00006	diabetic	Listeria_Otu00006	-8.92612	after
SP	Otu00267	diabetic	Aerococcaceae_unclassified_Otu00267	6.50712	before
SP	Otu00003	diabetic	Lactobacillus_Otu00003	8.84523	before
SP	Otu00010	diabetic	Corynebacterium_Otu00010	6.98154	before
SP	Otu00235	diabetic	Aerococcaceae_unclassified_Otu00235	6.21367	before
SP	Otu00315	diabetic	Aerococcus_Otu00315	6.46576	before
SP	Otu00037	diabetic	Staphylococcus_Otu00037	3.15367	before
SP	Otu00108	diabetic	Staphylococcus_Otu00108	3.19998	before
SP	Otu00019	diabetic	Staphylococcus_Otu00019	6.80202	before
SP	Otu00121	diabetic	Staphylococcus_Otu00121	5.07451	before
SP	Otu00223	diabetic	Staphylococcus_Otu00223	3.59139	before
SP	Otu00364	diabetic	Aerococcus_Otu00364	5.73382	before
SP	Otu00044	diabetic	Weissella_Otu00044	5.67458	before
CT	Otu00010	comp	Corynebacterium_Otu00010	-26.0223	after
CT	Otu00016	comp	Lactobacillus_Otu00016	-25.3303	after
CT	Otu00044	comp	Weissella_Otu00044	-9.34559	after
NT	Otu00044	comp	Weissella_Otu00044	-10.7945	after
NT	Otu00008	comp	Aerococcaceae_unclassified_Otu00008	-11.3462	after
